# Supplementary material for: Individual and public health consequences associated with a missed diagnosis of pulmonary tuberculosis in the emergency department: A retrospective cohort study
Source: PLoS One. 2021 Mar 22;16(3):e0248493. doi: 10.1371/journal.pone.0248493 (PMC7984634; doi:10.1371/journal.pone.0248493)
Supplement: S1 Text — (TXT) [file pone.0248493.s001.txt]

A dataset used to describe the demographic and clinical characteristics of ED attendees, and non-attendees is available here: https://doi.org/10.6084/m9.figshare.14077310.v1.
